# Supplementary material for: Metformin Use and Clinical Outcomes in Autosomal Dominant Polycystic Kidney Disease: A Nationwide Cohort Study
Source: Biomedicines. 2025 Mar 5;13(3):635. doi: 10.3390/biomedicines13030635 (PMC11940305; doi:10.3390/biomedicines13030635)
Supplement: Supplementary file 1 [file biomedicines-13-00635-s001.zip]

Archive with 1 entries (1 files):
- biomedicines-3444361-supplementary.pdf
